# Supplementary material for: Dysregulated Gene Expression of Imprinted and X-Linked Genes: A Link to Poor Development of Bovine Haploid Androgenetic Embryos
Source: Front Cell Dev Biol. 2021 Mar 18;9:640712. doi: 10.3389/fcell.2021.640712 (PMC8044962; doi:10.3389/fcell.2021.640712)
Supplement: Supplementary file 4 [file Table_1.XLSX]

## Sheet: Primers list
	Details of primers used for RT-qPCR analysis.
	Gene	Primer Sequence (5′−3′)	Fragment Size (bp)
	GAPDH	F: TCTGGCAAAGTGGACATCG	60
		R: GACCATGTAGTGAAGGTCAATGAA
	SF3A1	F: CGAGTTCAAGGAGGGCAAGG	140
		R: TCTTTGGGCACAATGGTTTCT
	ACTB	F: GCGGACAGGATGCAGAAA	89
		R: ACGGAGTACTTGCGCTCAG
	KCNQ1OT1	F: GAGGGAAGGCCACAGACTGAG	250
		R: CACTGTGCAGAAGGCTTTGGTC
	CDKN1C	F: CAGCGTTCGG TTTCGTGTTT	109
		R: CTTTACACCTTGGGGCCAGT
	PHLDA2	F: CCTAAGTCCCACGGCGAATC	87
		R: CTATATCCTTGCCCTGGTCAGC
	XIST	F: TTGGCTTTTAGATTAATTTGATGAACAGCAT	74
		R: CCCTTTAGACTAGGCCCATTTCATA
	PGK 1	F: TGGAGATTGGCACTTCTTTGTTTG	260
		R:GTCCATTCCACACGATCTGCTTAG
	HPRT	F:CCAGTCAACAGGCGACATAAA	268
		R: CTTCGAGGGGTCCTTTTCATC
	GNAS	F: GCAGGAGGCTCTGAACCTCTT	250
		R: GCAGTGCTGATTCTCAGAAATTC
	IGF2R	F: CGAAGCTGTCATCCTGAGTTAC	125
		R: CTGCTCTCCACAACACACTCC
	DNMT3B	F: GTCCTTCCACCCTCTCTTTGAG	85
		R: GTCGTCGTCGTACATGTAGAAGA
	DNMT1	F: TAGAGAACGGGAGCCAGACA	200
		R: CCGTGGGAAATGAGATGTGA
	TET1	F: TGCCTACTTGCAACTGTCTTGATC	145
		R: TCTATCCTTACTGCATTTCCTTTTTG
