# Supplementary material for: Dysregulated Gene Expression of Imprinted and X-Linked Genes: A Link to Poor Development of Bovine Haploid Androgenetic Embryos
Source: Front Cell Dev Biol. 2021 Mar 18;9:640712. doi: 10.3389/fcell.2021.640712 (PMC8044962; doi:10.3389/fcell.2021.640712)
Supplement: Supplementary file 5 [file Table_2.xlsx]

## Sheet: Embryo development
	Development to cleavage (Day-2) and blastocyst (Day-7) stages of embryos produced by in vitro fertilization (IVF), intracytoplasmic sperm injection (ICSI) using non-sexed and sexed sperm, haploid parthenogenetic and androgenesis using sexed spermatozoa.
	Group	Oocytes (n)		Cleaved embryos 48 hpi (%)			Embryo development
							Morulas/ oocyte			Blastocyst/oocyte		Blastocyst/morula
	IVF	164	(10)	148	90%**		59	0.359756		48	0.292683	0.813559
	ICSI X-carrying	260	(16)	187	0.719231		80	0.307692		68	0.261538	0.85
	ICSI Y-carrying	189	(5)	122	0.645503		50	0.26455		45	0.238095	0.9
	Haploid partheno	354	(16)	261	0.737288		84	24%**		57	16%**	68%**
	Haploid andro-X	359	(17)	262	0.729805		34	9%***		9	3%***	26%***
	Haploid andro-Y	146	(5)	103	0.705479		n.a	n.a		n.a	n.a	na
	IVF: in vitro fertilization. ICSI (female): intracytoplasmic sperm injection using Y-chromosome sorted sperm. ICSI (male): intracytoplasmic sperm injection using X-chromosome sorted sperm. Haploid Partheno: haploid parthenogenetic embryo obtained by oocyte activation using ionomycin followed by cyclohexymide. Haploid androgeno-X: haploid androgenetic embryos generated using X-chromosome sorted sp…
