# Supplementary material for: Dysregulated Gene Expression of Imprinted and X-Linked Genes: A Link to Poor Development of Bovine Haploid Androgenetic Embryos
Source: Front Cell Dev Biol. 2021 Mar 18;9:640712. doi: 10.3389/fcell.2021.640712 (PMC8044962; doi:10.3389/fcell.2021.640712)
Supplement: Supplementary file 6 [file Table_3.XLSX]

## Sheet: Reference genes
	Biological replicate	Group	Eight-cell stage								Morulas
			Gapdh		B-Actin		Sf3A		Geo Mean (3 Ref Genes)		Gapdh		B-Actin		Sf3A		Geo Mean (3 Ref Genes)
			Comparative Quant.	CT	Comparative Quant.	CT	Comparative Quant.	CT			Comparative Quant.	CT	Comparative Quant.	CT	Comparative Quant.	CT
	1	ICSI Female	1	26	1	22.5	1	23.4	1		1	28.4	1	21.3	1	25.9	1
	2	ICSI Female	0.617	26.9	0.765	23.5	0.54	23.8	0.634035		0.894	28.6	0.699	21.9	0.767	26.4	0.782594
	3	ICSI Female	0.617	26.9	0.7	23.6	0.525	24	0.609791		0.409	30	0.421	22.7	0.389	27.5	0.406117
	1	ICSI Male	0.972	26.1	1.43	22.4	1.03	22.8	1.12706		1.12	28.2	0.861	21.5	0.813	26.3	0.922084
	2	ICSI Male	0.566	27	1.03	22.8	0.815	23.3	0.780316		0.309	30.5	0.312	23.2	0.265	28.2	0.294523
	3	ICSI Male	0.464	27.4	0.788	23.1	0.704	23.8	0.63612		0.177	31.5	0.254	23.6	0.203	28.6	0.208978
	1	Haploid parthenote	0.551	27.1	0.862	23.1	0.683	23.6	0.68711		1	28.4	1.13	21.1	1	25.9	1.04158
	2	Haploid parthenote	0.535	27.1	0.971	23.2	0.663	23.4	0.700964		0.512	29.6	0.519	22.4	0.723	26.5	0.577021
	3	Haploid parthenote	0.732	26.6	1	22.9	0.768	23.4	0.825323		0.512	29.6	0.551	22.3	0.507	27.1	0.52297
	1	Haploid androgenote	0.478	27.3	0.585	23.6	0.51	24.3	0.522458		0.301	30.5	0.177	24.2	0.356	27.7	0.266684
	2	Haploid androgenote	0.414	27.6	0.52	23.7	0.495	24.5	0.4741		0.15	31.8	0.0893	25.3	0.119	29.5	0.116814
	3	Haploid androgenote	0.391	27.7	0.679	23.7	0.481	24	0.503575		0.0985	32.5	0.0663	25.8	0.175	28.9	0.104551
	1	Diploid parthenote	0.893	26.2	1.87	22.1	1.23	22.3	1.27116		0.327	30.4	0.261	23.5	0.25	28.3	0.277359
	2	Diploid parthenote	0.711	26.6	1.66	22.4	1.06	22.5	1.07753		0.293	30.6	0.312	23.2	0.316	27.9	0.306834
	3	Diploid parthenote	0.732	26.6	1.23	22.4	1.06	23	0.984557		0.301	30.5	0.232	23.7	0.281	28.1	0.269724
	*Analysis performed using Rotor-Gene Q 2.3.5 - Windows platforms
	Each group was carried out in three biological replicates and each replicate was run in duplicate.
	**Red values are the geometric mean of the 3 refrence genes

## Sheet: X-Linked
	Biological replicate	Group	Eight-cell										Morulas
			PGK1			HPRT			Xist				PGK1			HPRT			Xist
			Comparative Quant.	CT	Normalized value	Comparative Quant.	CT	Normalized value	Comparative Quant.	CT	Normalized value		Comparative Quant.	CT	Normalized value	Comparative Quant.	CT	Normalized value	Comparative Quant.	CT	Normalized value
	1	ICSI Female	1	22.1	1	1	22.5	1	1	27.1	1		1	22.7	1	1	22.7	1	1	27.1	1
	2	ICSI Female	0.482	23.4	0.76021	0.724	23	1.14189	0.582	28	0.634035		0.621	23.5	0.793515	0.434	24.1	0.554566	0.739	27.6	0.944295
	3	ICSI Female	0.542	23.2	0.888829	0.589	23.4	0.965905	0.516	28.2	0.609791		0.434	24.1	1.06866	0.342	24.5	0.842121	0.598	27.9	1.47248
	1	ICSI Male	0.627	22.9	0.556315	0.943	22.6	0.836691	0.532	28.2	1.12706		0.621	23.5	0.673474	0.551	23.7	0.597559	0.581	28	0.630094
	2	ICSI Male	0.705	22.7	0.90348	0.643	23.2	0.824025	0.349	28.9	0.780316		0.12	26.2	0.407438	0.0947	26.7	0.321537	0.0329	32.7	0.111706
	3	ICSI Male	0.665	22.8	1.0454	0.572	23.4	0.899202	0.501	28.3	0.63612		0.0868	26.8	0.415354	0.0841	26.9	0.402434	0.0236	33.3	0.11293
	1	Haploid parthenote	0.34	24	0.494826	0.79	22.9	1.14974	0.319	29	0.68711		0.888	22.9	0.852551	1	22.7	0.960079	1.31	26.6	1.2577
	2	Haploid parthenote	0.864	22.4	1.23259	0.663	23.2	0.945841	0.501	28.3	0.700964		0.679	23.3	1.17673	0.503	23.9	0.871718	0.834	27.4	1.44535
	3	Haploid parthenote	0.592	23	0.717295	0.682	23.1	0.826343	0.786	27.5	0.825323		0.461	24	0.881504	0.374	24.4	0.715147	0.636	27.8	1.21613
	1	Haploid androgenote	0.24	24.6	0.459367	0.426	23.9	0.815377	0.274	29.3	0.522458		0.397	24.2	1.48865	0.183	25.6	0.686206	0.636	27.8	2.38485
	2	Haploid androgenote	0.262	24.4	0.552626	0.39	24.1	0.822612	0.486	28.3	0.4741		0.104	26.5	0.890301	0.0554	27.6	0.474256	0.281	29.2	2.40552
	3	Haploid androgenote	0.226	24.7	0.448791	0.466	23.8	0.925384	0.319	29	0.503575		0.124	26.2	1.18602	0.0792	27	0.757523	0.317	29	3.03201
	1	Diploid parthenote	1.55	21.4	1.21936	1.51	21.8	1.18789	0.565	28.1	1.27116		0.232	25.1	0.83646	0.232	25.2	0.83646	0.257	29.3	0.926596
	2	Diploid parthenote	1.3	21.7	1.20647	1.3	22	1.20647	0.501	28.3	1.07753		0.295	24.7	0.961433	0.218	25.3	0.710483	0.456	28.4	1.48615
	3	Diploid parthenote	1.23	21.8	1.24929	1.12	22.3	1.13757	0.6	28	0.984557		0.158	25.8	0.585783	0.107	26.5	0.396701	0.404	28.6	1.49783
	*Analysis performed using Rotor-Gene Q 2.3.5 - Windows platforms
	Each group was carried out in three biological replicates and each replicate was run in duplicate.
	**Red values correspond to the final data presented in the article (normalized by the 3 refrence genes)

## Sheet: Imprinted
	Biological replicate	Group	Eight-cell													Morulas
			KCNQ1OT1			PHLDA2			CDK1NC			IGF2R				KCNQ1OT1			PHLDA2			CDK1NC			IGF2R			GNAS
			Comparative Quant.	CT	Normalized value	Comparative Quant.	CT	Normalized value	Comparative Quant.	CT	Normalized value	Comparative Quant.	CT	Normalized value		Comparative Quant.	CT	Normalized value	Comparative Quant.	CT	Normalized value	Comparative Quant.	CT	Normalized value	Comparative Quant.	CT	Normalized value	Comparative Quant.	CT	Normalized value
	1	ICSI Female	1	28.2	1	1	24.6	1	1	27.8	1	1	25.3	1		1	29.8	1	1	29.8	1	1	30.2	1	1	27	1	1	23.2	1
	2	ICSI Female	0.32	30.2	0.504704	0.748	25.1	1.17974	0.677	28.5	1.06776	0.39	26.9	0.615108		0.677	30.4	1.06776	1.13	29.6	1.78224	1.03	30.1	1.62452	0.686	27.6	1.08196	0.916	23.3	1.44471
	3	ICSI Female	0.416	29.7	0.682201	0.646	25.4	1.05938	0.887	28	1.4546	0.479	26.5	0.785515		0.835	30.1	1.36932	0.723	30.4	1.18565	0.859	30.4	1.40868	0.444	28.4	0.728119	0.456	24.5	0.747797
	1	ICSI Male	1.06	28.1	0.940501	0.916	24.8	0.812735	2	26.7	1.77453	1.19	25	1.05585		0.835	30.1	0.740867	0.661	30.5	0.586482	0.336	32	0.298121	0.748	27.5	0.663674	1.19	22.9	1.05585
	2	ICSI Male	1.51	27.5	1.93511	1.06	24.5	1.35842	1.43	27.2	1.83259	0.767	25.7	0.982935		0.192	32.5	0.246054	0.186	32.7	0.238365	0.162	33.2	0.207608	0.256	29.3	0.328072	0.351	25	0.449818
	3	ICSI Male	1.16	28	1.82356	1	24.6	1.57203	0.914	28	1.43684	0.682	25.9	1.07212		0.216	32.3	0.339559	0.156	33	0.245237	0.131	33.5	0.205936	0.235	29.5	0.369427	0.286	25.3	0.449601
	1	Haploid parthenote	0.109	32	0.158635	0.628	25.4	0.913972	1.09	27.7	1.58635	0.555	26.3	0.80773		0.16	32.8	0.232859	0.702	30.4	1.02167	1.03	30.1	1.49903	1.06	26.9	1.54269	1.16	22.9	1.68823
	2	Haploid parthenote	0.349	30	0.497886	0.84	24.9	1.19835	0.74	28.3	1.05569	0.682	25.9	0.972946		0	0	0	0.605	30.7	0.863098	0.271	32.3	0.386611	0.686	27.6	0.978653	0.498	24.4	0.710451
	3	Haploid parthenote	0.0571	33.1	0.069185	0.559	25.6	0.67731	0.6	28.7	0.726988	0.539	26.3	0.653077		0	0	0	0.522	30.9	0.632479	0.834	30.5	1.01051	0.528	28.1	0.639749	0.47	24.5	0.569474
	1	Haploid androgenote	1.42	27.6	2.71792	0.498	25.8	0.953187	1.48	27.2	2.83276	0.479	26.5	0.91682		0.548	30.8	1.04889	1.65	29	3.15815	0.513	31.3	0.981897	0.363	28.7	0.694793	0.27	25.4	0.516788
	2	Haploid androgenote	0.684	28.9	1.44273	0.351	26.4	0.740351	1.27	27.4	2.67876	0.426	26.7	0.898545		0.582	30.7	1.22759	0.335	31.7	0.706603	0.116	33.9	0.244674	0.128	30.5	0.269985	0.156	26.4	0.329045
	3	Haploid androgenote	1.06	28.1	2.10495	0.372	26.3	0.738719	1.57	27.1	3.11771	0.402	26.8	0.798293		0.406	31.3	0.806236	0.723	30.4	1.43574	0.233	32.6	0.462692	0.107	30.8	0.212481	0.0949	27.2	0.188453
	1	Diploid parthenote	0.261	30.5	0.205325	1.46	24	1.14856	1.27	27.4	0.999089	1.27	24.9	0.999089		0	0	0	0.175	32.8	0.13767	0.213	32.7	0.167564	0.264	29.3	0.207685	0.286	25.3	0.224992
	2	Diploid parthenote	0.311	30.2	0.288624	2.13	23.3	1.97675	2.06	26.6	1.91179	1.16	25	1.07654		0	0	0	0.235	32.3	0.218092	0.24	32.5	0.222732	0.305	29	0.283056	0.322	25.1	0.298833
	3	Diploid parthenote	0.33	30.1	0.335176	1.69	23.7	1.71651	2.32	26.4	2.35639	1.06	25.2	1.07663		0.099	33.6	0.100553	0.165	32.9	0.167588	0.116	33.7	0.11782	0.186	29.9	0.188918	0.372	24.9	0.377835
	*Analysis performed using Rotor-Gene Q 2.3.5 - Windows platforms
	Each group was carried out in three biological replicates and each replicate was run in duplicate.
	**Red values correspond to the final data presented in the article (normalized by the 3 refrence genes)
