# Supplementary material for: Dysregulated Gene Expression of Imprinted and X-Linked Genes: A Link to Poor Development of Bovine Haploid Androgenetic Embryos
Source: Front Cell Dev Biol. 2021 Mar 18;9:640712. doi: 10.3389/fcell.2021.640712 (PMC8044962; doi:10.3389/fcell.2021.640712)
Supplement: Supplementary file 7 [file Table_4.XLSX]

## Sheet: HKs for DNMTs and TET1
	Biological replicate	Group	Morula								Morula
			Gapdh		B-Actin		Sf3A				DNMT1			DNMT3B			TET1
			Comparative Quant.	CT	Comparative Quant.	CT	Comparative Quant.	CT	Geom Mean		Comparative Quant.	CT	Normalized value	Comparative Quant.	CT	Normalized value	Comparative Quant.	CT	Normalized value
	1	ICSI Female	1.9	25.1	1.34	21	1.88	25.1	1.68528		1.77	24.5	1.05027	4.06	24.7	2.4091	1.67	22.4	0.990933
	2	ICSI Female	1.74	25.2	1.43	20.9	1.5	25.5	1.55117		1.43	24.8	0.921886	2.72	25.4	1.75352	1.26	22.9	0.812291
	3	ICSI Female	1.09	25.9	0.915	21.7	1.06	25.9	1.01871		0.638	26.2	0.626281	1.26	26.7	1.23686	0.941	23.4	0.923716
	4	ICSI Female	2.45	24.5	1.71	20.7	1.42	25.4	1.81197		0.698	26	0.385217	3.33	25	1.83778	1.13	23.1	0.623632
	1	Haploid parthenote	1.96	25	0.235	23.9	0.688	26.8	0.681769		1.77	24.5	2.59619	1.72	26.2	2.52285	1.82	22.2	2.66952
	2	Haploid parthenote	0.72	26.6	0.535	22.6	0.705	26.6	0.647578		0.741	25.9	1.14426	0.614	28	0.948149	0.443	24.6	0.684088
	3	Haploid parthenote	0.861	26.3	0.812	21.9	1.06	25.9	0.904944		0.619	26.2	0.68402	0.689	27.8	0.761373	0.636	24	0.702806
	1	Haploid androgenote	0.404	27.7	1.23	21.1	1.68	25.3	0.941597		0.383	27	0.406756	0.0986	31.2	0.104716	0.357	25.1	0.379143
	2	Haploid androgenote	0.331	27.9	0.173	24.5	0.497	27.2	0.305312		0.361	27.1	1.1824	0.0656	31.9	0.214862	0.282	25.4	0.923646
	3	Haploid androgenote	0.433	27.4	0.332	23.4	0.665	26.7	0.457245		0.384	27	0.839812	0.346	29	0.756705	0.581	24.2	1.27065
	*Analysis performed using Rotor-Gene Q 2.3.5 - Windows platforms
	Each group was carried out in at least three biological replicates and each replicate was run in duplicate.
